# Supplementary material for: Mechanisms behind context-dependent role of glucocorticoids in breast cancer progression
Source: Cancer Metastasis Rev. 2022 Jun 27;41(4):803–32. doi: 10.1007/s10555-022-10047-1 (PMC9758252; doi:10.1007/s10555-022-10047-1)
Supplement: Supplementary file 1 — Online Resource 1 (Supplementary Table 1) GC-related NIH registered trials (downloaded from ClinicalTrials.gov on 2 January, 2022) (XLSX 42 KB) [file 10555_2022_10047_MOESM1_ESM.xlsx]

## Sheet: Munka1
Glucocorticoid & breast cancer:
NCT Number	Title	Acronym	Status	Study Results	Conditions	Interventions	Outcome Measures	Sponsor/Collaborators	Gender	Age	Phases	Enrollment	Funded Bys	Study Type	Study Designs	Other IDs	Start Date	Primary Completion Date	Completion Date	First Posted	Results First Posted	Last Update Posted	Locations	Study Documents	URL
NCT00832338	Trial Using Docetaxel Cytoxan in Breast Cancers With High Recurrence Scores		Terminated	Has Results	Breast Neoplasms|Breast Cancer|Cancer of the Breast	Drug: Docetaxel with Cytoxan|Drug: Dexamethasone	Pathologic Response to Pre-operative Docetaxel and Cytoxan (TC)	Emory University|Sanofi	All	18 Years and older Â (Adult, Older Adult)	Phase 2	23	Other|Industry	Interventional	Allocation: N/A|Intervention Model: Single Group Assignment|Masking: None (Open Label)|Primary Purpose: Treatment	IRB00012185|WCI1505-08	April 2009	October 2015	October 2015	January 30, 2009	March 29, 2017	August 31, 2017	Grady Memorial Hospital, Atlanta, Georgia, United States|Emory University Hospital Midtown, Atlanta, Georgia, United States|Emory University Winship Cancer Institute, Atlanta, Georgia, United States		https://ClinicalTrials.gov/show/NCT00832338
NCT01808040	A Phase 1b Study of TAK-700 in Postmenopausal Women With Hormone-receptor Positive Metastatic Breast Cancer		Completed	No Results Available	Post Menopausal, Hormone Receptor Positive Breast Cancer	Drug: TAK700 (cyp17 inh)	Number of Participants with Adverse Events as a Measure of Safety and Tolerability as a way to determine the recommended phase 2 dose.|decrease in serum estradiol level|Overall Response Rate|Number of Participants with Adverse Events as a Measure of Safety and Tolerability|pharmacodynamic activity of orteronel with steroid and endocrine levels|response rate, progression-free survival and time to …	University of Wisconsin, Madison|Millennium Pharmaceuticals, Inc.	Female	18 Years and older Â (Adult, Older Adult)	Phase 1	8	Other|Industry	Interventional	Allocation: N/A|Intervention Model: Single Group Assignment|Masking: None (Open Label)|Primary Purpose: Treatment	CO11109|2012-0355|NCI-2012-02022|A534260|SMPH\MEDICINE\HEM-ONC	2012-11-01	July 2014	2016-12-09	March 8, 2013		2019-11-18	University of Wisconsin, Madison, Wisconsin, United States		https://ClinicalTrials.gov/show/NCT01808040
NCT03878823	Safety and Pharmacokinetics of ODM-209	STESIDES	Recruiting	No Results Available	Prostate Cancer Metastatic|Advanced Breast Cancer|Castration-resistant Prostate Cancer|Metastatic Breast Cancer	Drug: ODM-209	Maximum tolerated dose (MTD)	Orion Corporation, Orion Pharma	All	18 Years and older Â (Adult, Older Adult)	Phase 1|Phase 2	256	Industry	Interventional	Allocation: Non-Randomized|Intervention Model: Parallel Assignment|Masking: None (Open Label)|Primary Purpose: Treatment	3125001	April 17, 2019	January 2023	January 2023	March 18, 2019		2021-12-16	Rigshospitalet, University Hospital of Copenhagen, Copenhagen, Denmark|Helsinki University Central Hospital, Helsinki, Finland|Tampere University Hospital, Tampere, Finland|Centre Francois Baclesse, Caen, France|Institut Gustave Roussy, Villejuif, France|The Centro Ricerche Cliniche di Verona (CRC), Verona, Italy		https://ClinicalTrials.gov/show/NCT03878823
NCT02580448	CYP17 Lyase and Androgen Receptor Inhibitor Treatment With Seviteronel Trial (INO-VT-464-006
NCT01332630	TPI 287 in Breast Cancer Metastatic to the Brain		Completed	Has Results	Breast Cancer	Drug: TPI 287|Drug: Dexamethasone|Drug: Benadryl|Drug: Ranitidine	Overall Response Rate (ORR)	M.D. Anderson Cancer Center|Cortice Biosciences, Inc.	Female	18 Years and older Â (Adult, Older Adult)	Phase 2	24	Other|Industry	Interventional	Allocation: N/A|Intervention Model: Single Group Assignment|Masking: None (Open Label)|Primary Purpose: Treatment	2010-0198|NCI-2011-00929	August 16, 2011	April 14, 2017	April 14, 2017	April 11, 2011	July 10, 2018	September 20, 2018	University of Texas MD Anderson Cancer Center, Houston, Texas, United States	"Study Protocol and Statistical Analysis Plan", https://ClinicalTrials.gov/ProvidedDocs/30/NCT01332630/Prot_SAP_000.pdf	https://ClinicalTrials.gov/show/NCT01332630
NCT00687648	Cyclophosphamide, Methotrexate, and Prednisolone With or Without Aromatase Inhibitor Therapy in Treating Postmenopausal Women With Metastatic Breast Cancer		Unknown status	No Results Available	Breast Cancer	Drug: anastrozole|Drug: cyclophosphamide|Drug: exemestane|Drug: letrozole|Drug: methotrexate|Drug: prednisolone	Clinical benefit response rate (complete response, partial response, or stable disease for > 24 weeks)|Time to progression|Overall survival|Safety and toxicity|Correlation between tumor response and markers of angiogenesis|Relative contribution of methotrexate and prednisolone to metronomic chemotherapy as assessed by change in circulating endothelial progenitor cell, VEGF, and VEGFR levels durin…	National Cancer Centre, Singapore|National Cancer Institute (NCI)	Female	18 Years and older Â (Adult, Older Adult)	Phase 2	70	Other	Interventional	Allocation: Randomized|Masking: None (Open Label)|Primary Purpose: Treatment	CDR0000595712|SINGAPORE-NCC0706	May 2008	April 2010		June 2, 2008		June 17, 2009	National Cancer Centre - Singapore, Singapore, Singapore		https://ClinicalTrials.gov/show/NCT00687648
NCT01814865	Anti-Proliferative Effects and Genomic Alterations of Abiraterone Acetate Compared to an Aromatase Inhibitor in Post-menopausal HR+ Operable Breast Cancer		Withdrawn	No Results Available	Post-menopausal ER+ Stage I-IIIA Primary Operable Breast Cancer	Drug: Abiraterone Acetate|Drug: Prednisone|Drug: Aromatase Inhibitor	Differences in genomic expression and biological activity|Change in proliferation|Resulting adverse events of two weeks of abiraterone acetate|Changes in plasma hormone levels	British Columbia Cancer Agency|Janssen Research & Development, LLC	Female	18 Years and older Â (Adult, Older Adult)	Phase 2	0	Other|Industry	Interventional	Allocation: Randomized|Intervention Model: Parallel Assignment|Masking: None (Open Label)|Primary Purpose: Basic Science	212082BCA2004	May 2013	2013-12-01	2013-12-01	March 20, 2013		2013-12-20	BC Cancer Agency - Vancouver Centre, Vancouver, British Columbia, Canada|London Regional Cancer Program, London, Ontario, Canada|The Ottawa Hospital Regional Cancer Centre, Ottawa, Ontario, Canada|Segal Cancer Centre, Montreal, Quebec, Canada		https://ClinicalTrials.gov/show/NCT01814865
NCT00253318	RAD001 Plus Docetaxel in Patients With Metastatic Breast Cancer		Terminated	No Results Available	Breast Cancer	Drug: Docetaxel|Drug: RAD001|Drug: Dexamethasone	Maximum Tolerated Dose (MTD) of combination of RAD001 plus Docetaxel	M.D. Anderson Cancer Center|Novartis Pharmaceuticals	All	18 Years and older Â (Adult, Older Adult)	Phase 1	15	Other|Industry	Interventional	Allocation: N/A|Intervention Model: Single Group Assignment|Masking: None (Open Label)|Primary Purpose: Treatment	2004-0758|NCI-2010-00840	2005-11-01	April 2012	April 2012	2005-11-15		2018-11-14	UT MD Anderson Cancer Center, Houston, Texas, United States		https://ClinicalTrials.gov/show/NCT00253318
NCT01698281	Phase 2 Trial of AEZS-108 in Chemotherapy Refractory in Triple Negative Breast Cancer		Terminated	No Results Available	Breast Cancer	Drug: AEZS-108|Drug: SCCC|Drug: Dexamethasone	Efficacy of AEZS-108 compared to SSCC as measured by the median time of progression-free survival (PFS).|Efficacy of AEZS-108: overall response|Efficacy of AEZS-108: clinical benefit|Efficacy of AEZS-108: duration of response|Efficacy of AEZS-108: time to progression (TTP)|Efficacy of AEZS-108: overall survival|Toxicity of AEZS-108 in this patient population	AEterna Zentaris	Female	18 Years and older Â (Adult, Older Adult)	Phase 2	7	Industry	Interventional	Allocation: Randomized|Intervention Model: Parallel Assignment|Masking: None (Open Label)|Primary Purpose: Treatment	AEZS-108-049	2012-12-01	August 2014	October 2014	October 2, 2012		February 22, 2018	University of Miami, Miami, Florida, United States|UniversitĂ¤ts-Frauenklinik, GĂ¶ttingen, Germany|Klinik fĂĽr Frauenheilkunde und Geburtshilfe, Regensburg, Germany		https://ClinicalTrials.gov/show/NCT01698281
NCT04947189	Seviteronel in Combination With Chemotherapy in Androgen-receptor Positive Metastatic Triple-negative Breast Cancer	4CAST	Not yet recruiting	No Results Available	Triple Negative Breast Cancer	Drug: Seviteronel-D (Seivteronel in combination with dexamethasone)|Drug: Docetaxel	Recommended phase 2 dose of seviteronel plus dexamethasone and docetaxel|Number of patients with treatment-related adverse events|Overall response rate (ORR)|Duration of response (DoR)|Overall survival (OS)	St Vincent's Hospital, Sydney	All	18 Years and older Â (Adult, Older Adult)	Phase 1|Phase 2	65	Other	Interventional	Allocation: N/A|Intervention Model: Single Group Assignment|Masking: None (Open Label)|Primary Purpose: Treatment	4CAST	2021-11-01	July 2023	2024-12-01	July 1, 2021		September 23, 2021			https://ClinicalTrials.gov/show/NCT04947189
NCT00404066	Phase 2 Neoadjuvant Doxorubicin and Cyclophosphamide -> Docetaxel With Lapatinib in Stage II/III Her2Neu+ Breast Cancer		Completed	Has Results	Breast Cancer|Metastatic Breast Cancer	Drug: Lapatinib|Drug: Doxorubicin|Drug: Cyclophosphamide|Drug: Docetaxel|Drug: Pegfilgrastim|Drug: Filgrastim|Drug: Dexamethasone|Drug: Trastuzumab	Percentage of Participants With Pathologic Complete Response (pCR)|Disease-free Survival (DFS)	George Albert Fisher|GlaxoSmithKline|Sanofi|Stanford University	Female	18 Years to 70 Years Â (Adult, Older Adult)	Phase 2	21	Other|Industry	Interventional	Allocation: N/A|Intervention Model: Single Group Assignment|Masking: None (Open Label)|Primary Purpose: Treatment	IRB-03518|BRSADJ0002	October 2006	2010-12-01	March 2011	2006-11-27	2017-12-22	2017-12-22	Santa Clara Valley Medical Center, San Jose, California, United States|Stanford University School of Medicine, Stanford, California, United States		https://ClinicalTrials.gov/show/NCT00404066
NCT01381874	A Study of Abiraterone Acetate Plus Prednisone With or Without Exemestane in Postmenopausal Women With Estrogen Receptor-Positive (ER+) Metastatic Breast Cancer Progressing After Letrozole or Anastrozole Therapy		Completed	Has Results	Metastatic ER+ Her2- Breast Cancer|Postmenopausal	Drug: Exemestane|Drug: Abiraterone acetate + Prednisone/ Prednisolone + Exemestane|Drug: Abiraterone acetate + Prednisone or Prednisolone	Progression-Free Survival (PFS)|Overall Survival (OS)|Overall Response Rate (ORR)|Clinical Benefit Rate|Duration of Response|Change From Baseline in Serum Endocrine Biomarkers (Estradiol and Estrone) at End of Treatment|Change From Baseline in Serum Endocrine Biomarkers (Progesterone and Testosterone) at End of Treatment	Janssen Research & Development, LLC	Female	18 Years and older Â (Adult, Older Adult)	Phase 2	297	Industry	Interventional	Allocation: Randomized|Intervention Model: Parallel Assignment|Masking: None (Open Label)|Primary Purpose: Treatment	CR018286|212082BCA2001|2011-000621-80	August 24, 2011	July 28, 2014	August 8, 2018	June 27, 2011	July 27, 2018	April 11, 2019	Muscle Shoals, Alabama, United States|Fresno, California, United States|Los Angeles, California, United States|Monterey, California, United States|Chicago, Illinois, United States|Waterville, Maine, United States|Boston, Massachusetts, United States|Ann Arbor, Michigan, United States|Henderson, Nevada, United States|East Syracuse, New York, United States|Johnson City, New York, United States|New …	"Study Protocol", https://ClinicalTrials.gov/ProvidedDocs/74/NCT01381874/Prot_000.pdf|"Statistical Analysis Plan", https://ClinicalTrials.gov/ProvidedDocs/74/NCT01381874/SAP_001.pdf	https://ClinicalTrials.gov/show/NCT01381874
NCT00580112	An Efficacy Study of Trabectedin in the Treatment of Participants With Specific Subtypes of Metastatic Breast Cancer		Completed	No Results Available	Breast Neoplasms	Drug: Dexamethasone|Drug: Trabectedin	Percentage of Participants With Confirmed Objective Response (OR) by Independent External Review (IER)|Percentage of Participants With Confirmed Objective Response (OR) by Investigators' Assessment|Duration of Response (DR) by Independent Expert Review (IER)|Duration of Response (DR) by Investigators' Assessment|Progression-Free Survival (PFS) by Independent Expert Review (IER)|Progression-Free S…	Johnson & Johnson Pharmaceutical Research & Development, L.L.C.|PharmaMar	All	18 Years and older Â (Adult, Older Adult)	Phase 2	127	Industry	Interventional	Allocation: Non-Randomized|Intervention Model: Single Group Assignment|Masking: None (Open Label)|Primary Purpose: Treatment	CR014764|ET-B-027-06	June 2007	August 2011	August 2011	2007-12-24		February 25, 2014	Sedona, Arizona, United States|Denver, Colorado, United States|Torrington, Connecticut, United States|Indianapolis, Indiana, United States|Westminster, Maryland, United States|Minneapolis, Minnesota, United States|Columbia, Missouri, United States|Kansas City, Missouri, United States|St. Louis, Missouri, United States|Amsterdam, New York, United States|New York, New York, United States|Bedford, T…		https://ClinicalTrials.gov/show/NCT00580112
NCT01517802	A Study That Provides Long-term Safety Follow-up and Examines Long-term Exposure to Abiraterone Acetate		Completed	No Results Available	Metastatic Castration-resistant Prostate Cancer|Metastatic Breast Cancer	Drug: Abiraterone acetate|Drug: Prednisone	The number of participants affected by a serious adverse event	Janssen Research & Development, LLC	All	Child, Adult, Older Adult	Phase 3	32	Industry	Interventional	Allocation: N/A|Intervention Model: Single Group Assignment|Masking: None (Open Label)|Primary Purpose: Treatment	CR100797|212082PCR3010|2011-005243-28	March 28, 2012	April 22, 2021	April 22, 2021	January 25, 2012		July 23, 2021	Aurora, Colorado, United States|Marrero, Louisiana, United States|Boston, Massachusetts, United States|Omaha, Nebraska, United States|East Setauket, New York, United States|New York, New York, United States|Myrtle Beach, South Carolina, United States|Chattanooga, Tennessee, United States|Dallas, Texas, United States|Houston, Texas, United States|Kogarah, Australia|Kurralta Park, Australia|South B…		https://ClinicalTrials.gov/show/NCT01517802
NCT04736108	Neoadjuvant Therapy of Abiraterone Plus ADT for Intraductal Carcinoma of the Prostate		Not yet recruiting	No Results Available	Prostate Cancer	Drug: Abiraterone acetate|Drug: Prednisolone|Drug: Goserelin	Pathologic Complete Response RateďĽpCRďĽ‰|Rate of Subjects With Minimal Residual Disease|Rate of positive surgical margin (PSM)|Rate of Nodal Metastases After 6 Months of Treatment|Rate of Pathologic T3 Disease After 6 Months of Treatment|Biochemical Progression-free Survival (bPFS)|PSA decline rate|Incidence and severity of adverse events|Quality of life (QOL) as assessed by FACT-P|Quality of l…	West China Hospital	Male	18 Years and older Â (Adult, Older Adult)	Phase 2	50	Other	Interventional	Allocation: N/A|Intervention Model: Single Group Assignment|Masking: None (Open Label)|Primary Purpose: Treatment	20201224|Dragon-001	May 2021	October 2022	2024-12-01	February 3, 2021		February 8, 2021	West China Hospital, Chengdu, Sichuan, China		https://ClinicalTrials.gov/show/NCT04736108
NCT01698918	Open-label, Phase II, Study of Everolimus Plus Letrozole in Postmenopausal Women With ER+, HER2- Metastatic or Locally Advanced Breast Cancer	Bolero-4	Completed	No Results Available	Hormone Receptor Positive Breast Cancer	Drug: Everolimus|Drug: Letrozole|Drug: Exemestane|Drug: Alcohol-free dexamethasone mouth rinse	Percentage of patients progression-free after completion of 1st line treatment (everolimus + letrozole)|Overall response rate and clinical benefit rate in patients receiving the first line study treatment (everolimus + letrozole)|Percentage of patients progression-free after completion of 2nd line treatment (everolimus + exemestane)|Overall survival of patients receiving first line study treatmen…	Novartis Pharmaceuticals|Novartis	Female	18 Years and older Â (Adult, Older Adult)	Phase 2	203	Industry	Interventional	Allocation: Non-Randomized|Intervention Model: Single Group Assignment|Masking: None (Open Label)|Primary Purpose: Treatment	CRAD001Y24135|2012-003065-17	March 7, 2013	2015-12-17	January 13, 2021	October 3, 2012		April 14, 2021	University of Alabama Comprehensive Cancer Center SC-2, Birmingham, Alabama, United States|Banner MD Anderson Cancer Center, Gilbert, Arizona, United States|Loma Linda University Loma Linda, Loma Linda, California, United States|Breastlink Medical Group Dept. of BreastlinkResearchGrp, Long Beach, California, United States|Oncology Specialists, SC Advocate Medical Group-Niles, Park Ridge, Illinois…		https://ClinicalTrials.gov/show/NCT01698918
NCT02229136	Miracle Mouthwash Plus Hydrocortisone vs Prednisolone Mouth Rinse for Mouth Sores Caused by Everolimus		Active, not recruiting	No Results Available	Stomatitis|Oral Mucositis|Neoplasm of the Breast|Malignant Tumor of Breast	Drug: Miracle Mouthwash Plus Hydrocortisone|Drug: Prednisolone	Incidence of Grade â‰Ą 2 stomatitis|Incidence of all side effects|Percentage of patients requiring dose interruptions and/or dose reductions of everolimus|Reduction in pain score on questionnaires	US Oncology Research|Novartis Pharmaceuticals	Female	18 Years and older Â (Adult, Older Adult)	Phase 2	104	Industry	Interventional	Allocation: Randomized|Intervention Model: Parallel Assignment|Masking: None (Open Label)|Primary Purpose: Supportive Care	13026|CRAD001JUS240T	September 4, 2014	2022-12-01	2022-12-01	August 29, 2014		2021-12-07	12 sites incl Yakima, WA, Boulder, CO, and Austin, TX, US, Texas, United States		https://ClinicalTrials.gov/show/NCT02229136
NCT00307606	Does a Single Steroid Injection Reduce the Formation of Postmastectomy Seroma		Unknown status	No Results Available	Breast Neoplasms|Mastectomy	Drug: Solu-medrol 125 mg	seroma formation	Herlev Hospital	Female	18 Years and older Â (Adult, Older Adult)	Phase 4	40	Other	Interventional	Allocation: Randomized|Intervention Model: Single Group Assignment|Masking: Single|Primary Purpose: Treatment	seromprotocol	2005-12-01		2007-12-01	March 28, 2006		September 6, 2007	Herlev Hospital, breast surgery, Herlev, Copenhagen, Denmark		https://ClinicalTrials.gov/show/NCT00307606
NCT04001725	Efficacy of metfOrmin in PrevenTIng Glucocorticoid-induced Diabetes in Patients With Brain Metastases	OPTIMAL	Recruiting	No Results Available	Brain Metastases|Melanoma|Lung Cancer|Breast Cancer	Drug: Dexamethasone|Drug: Metformin	Metformin in preventing precocious (14 days) dexamethasone-induced diabetes|Dexamethasone-induced diabetes at 30 days|Short-term mortality|Brain local control rate of disease|Patient ECOG performance status (PS)|Patient Quality of Life (QoL)|Absolute counts of immune cell populations|Relative counts of immune cell populations|Activation status of immune cell populations|Plasma lipids profile|Syst…	Fondazione IRCCS Istituto Nazionale dei Tumori, Milano|University of Milan	All	18 Years to 75 Years Â (Adult, Older Adult)	Phase 2	110	Other	Interventional	Allocation: Randomized|Intervention Model: Parallel Assignment|Masking: None (Open Label)|Primary Purpose: Prevention	INT31/19|B43C17000350001|2019-000105-73	October 15, 2019	2021-12-31	March 31, 2022	June 28, 2019		2019-11-13	Fondazione IRCCS Istituto Nazionale dei Tumori, Milan, Italy		https://ClinicalTrials.gov/show/NCT04001725
NCT02234466	Preoperative Oral Dexamethasone to Improve Recovery After Surgery		Unknown status	No Results Available	Breast Cancer	Drug: Oral dexamethasone|Drug: Ondansetron|Other: Gelatin capsule	Change from baseline in Quality of recovery at Post operative day 1 (POD1)|Post operative Nausea and Vomiting immediately post operatively|Post operative Nausea and Vomiting in first 24 hours	University of Manitoba	Female	18 Years to 80 Years Â (Adult, Older Adult)	Phase 2	80	Other	Interventional	Allocation: Randomized|Intervention Model: Parallel Assignment|Masking: Quadruple (Participant, Care Provider, Investigator, Outcomes Assessor)|Primary Purpose: Treatment	B2014:004	August 2014	March 2015	June 2015	September 9, 2014		September 9, 2014	Health Science Centre, Winnipeg, Manitoba, Canada		https://ClinicalTrials.gov/show/NCT02234466
NCT03125941	High vs Low Dose Dexamethasone on Complications in the Immediate Postoperative Phase After Mastectomy	DEX-MAS	Completed	Has Results	Dexamethasone|Glucocorticoids|Mastectomy|Breast Cancer|Pain, Postoperative|Nausea and Vomiting, Postoperative|Steroid|Systemic Inflammatory Response Syndrome|Postoperative Complications	Drug: Dexamethasone	Transfer to Post-anesthesia Care Unit (PACU)|Discharge Score,(Modified Aldrete Discharge Score), Operating Room|Discharge Score, Arrival at PACU|Discharge Score, Arrival at Ward|Number of Participants With Complication|Total Length of Stay in PACU|Total Length of Stay in Hospital|Secondary Transfer|Pain, Numeric Rating Scale|Post Operative Nausea and Vomiting (PONV).|Quality of Sleep|Mental Statu…	Rigshospitalet, Denmark	All	18 Years and older Â (Adult, Older Adult)	Phase 4	130	Other	Interventional	Allocation: Randomized|Intervention Model: Parallel Assignment|Masking: Quadruple (Participant, Care Provider, Investigator, Outcomes Assessor)|Primary Purpose: Treatment	DEXMAS01|2017-000227-27	March 27, 2017	April 22, 2018	April 22, 2018	April 24, 2017	2019-12-02	2019-12-02	Rigshospitalet, Copenhagen, Denmark	"Study Protocol and Statistical Analysis Plan", https://ClinicalTrials.gov/ProvidedDocs/41/NCT03125941/Prot_SAP_000.pdf	https://ClinicalTrials.gov/show/NCT03125941
NCT02776436	Reducing Dexamethasone Around Docetaxel Infusion	REDEX	Active, not recruiting	No Results Available	Breast Cancer|Prostate Cancer	Drug: Dexamethasone|Drug: Prednisone	Optimal dose/recommended dose (RD) of pre-medication dexamethasone around docetaxel infusion, dependent of occurrence of grade III/IV fluid retention and HSR according to the NCI CTCAE v4.03.|Glucose (mmol/L) response due to prophylactic dexamethasone on day 0 before chemotherapy.|Insulin(mU/L), response due to prophylactic dexamethasone on day 0 before chemotherapy.|IGF-1(nmol/L) response due to…	Leiden University Medical Center	All	18 Years and older Â (Adult, Older Adult)	Phase 1	46	Other	Interventional	Allocation: Non-Randomized|Intervention Model: Parallel Assignment|Masking: None (Open Label)|Primary Purpose: Treatment	p15.157|2015-000718-22	January 2016	2020-11-20	May 2021	May 18, 2016		April 2, 2021	Reinier de Graaf hospital, Delft, Netherlands|Haga hospital, Den Haag, Netherlands|Leiden university medical center, Leiden, Netherlands		https://ClinicalTrials.gov/show/NCT02776436
NCT00215748	Reduced Dexamethasone Pre-Medication Dose in Elderly Patients Receiving Weekly Docetaxel		Terminated	No Results Available	Breast Cancer|Lung Cancer	Drug: Dexamethasone	To evaluate the feasibility of a reduced dexamethasone pre-medication dose in elderly lung and breast cancer patients receiving weekly docetaxel therapy with respect to incidence of: Grade 3/4 fluid retention|Grade 3/4 hypersensitivity|To evaluate the incidence of toxicity of a reduced dexamethasone pre-medication dose in elderly lung and breast cancer patients receiving weekly docetaxel with res…	Geriatric Oncology Consortium|Sanofi	All	65 Years and older Â (Older Adult)	Phase 2	40	Other|Industry	Interventional	Allocation: Non-Randomized|Intervention Model: Single Group Assignment|Masking: None (Open Label)|Primary Purpose: Treatment	GOC S-010	August 2004		April 2007	September 22, 2005		2007-11-16	Baltimore, Maryland, United States		https://ClinicalTrials.gov/show/NCT00215748
NCT03348696	Comparing Tapering Low Dose Dexamethasone to Other Standard of Care Therapies for TAPS in Breast Cancer Patients	REaCT-TAPS	Completed	No Results Available	Early-stage Breast Cancer|Pain Syndrome	Drug: Dexamethasone tapering dose|Drug: Dexamethasone physician choice	Evaluation of TAPS|Quality of Life|Pain scores|Use of rescue analgesic|Symptoms and signs associated with dexamethasone|Cost effectiveness	Ottawa Hospital Research Institute	All	19 Years and older Â (Adult, Older Adult)	Phase 4	124	Other	Interventional	Allocation: Randomized|Intervention Model: Parallel Assignment|Masking: None (Open Label)|Primary Purpose: Treatment	OTT 17-02	February 28, 2018	April 2, 2019	April 2, 2019	2017-11-21		January 9, 2020	Southlake Regional Cancer Centre, Newmarket, Ontario, Canada|The Ottawa Hospital Cancer Centre, Ottawa, Ontario, Canada		https://ClinicalTrials.gov/show/NCT03348696
NCT02069093	Open-label, Phase II Study of Stomatitis Prevention With a Steroid-based Mouthwash in Post-menopausal Women With Estrogen-receptor-positive (ER+), Human Epidermal Growth Factor Receptor 2 (HER2)- Metastatic or Locally Advanced Breast Cancer		Completed	Has Results	Advanced Breast Cancer	Drug: Dexamethasone based mouthwash|Drug: Everolimus|Drug: Exemestane	Number of Participants With Stomatitis Grade â‰Ą 2|Time to Resolution of Stomatitis From Grade 2 or Greater to Grade 1 or Less|Median Number of Mouthwashes Per Day|Number of Participants With All Grades of Stomatitis|Dose Intensity of Everolimus and Exemestane|Blood Concentration of Everolimus and Exemestane	Novartis Pharmaceuticals|Novartis	Female	18 Years and older Â (Adult, Older Adult)	Phase 2	92	Industry	Interventional	Allocation: N/A|Intervention Model: Single Group Assignment|Masking: None (Open Label)|Primary Purpose: Prevention	CRAD001JUS226	May 2014	March 2016	March 2016	February 21, 2014	February 13, 2017	February 13, 2017	Highlands Oncology Group Highlands Oncology Group (22), Fayetteville, Arkansas, United States|Kaiser Permanente Medical Group Kaiser Permanente-Moanalua M.C, Anaheim, California, United States|Los Angeles Hematology/Oncology Medical Group, Los Angeles, California, United States|University of California at Los Angeles UCLA and TRIO Network, Los Angeles, California, United States|University of Cali…		https://ClinicalTrials.gov/show/NCT02069093
NCT01380912	Can Methylprednisoloneacetate Prevent Seroma After Mastectomy for Primary Breast Cancer		Unknown status	No Results Available	Breast Cancer	Drug: methylprednisoloneacetate	number of punctures	Copenhagen University Hospital at Herlev|University Hospital, Gentofte, Copenhagen	Female	18 Years to 90 Years Â (Adult, Older Adult)		160	Other	Observational	Observational Model: Case-Control|Time Perspective: Prospective	H-4-2009-137	August 2010	August 2011	August 2012	June 27, 2011		June 27, 2011	Chemistry Laboratorium, Copenhagen University Hospital at Gentofte, Hellerup, Denmark|Department of Breast Surgery, Copenhagen University Hospital at Herlev, Herlev, Denmark		https://ClinicalTrials.gov/show/NCT01380912
NCT01422408	Fluocinonide Cream in Treating Symptoms of Vaginal Dryness and Painful Sexual Intercourse In Patients With Breast Cancer Undergoing Hormone Therapy		Completed	Has Results	Breast Carcinoma	Drug: Fluocinonide Cream|Procedure: Management of Therapy Complications|Other: Questionnaire Administration	Change in Symptom Scores of Vaginal Dryness|Change in Symptom Scores of Dyspareunia|Change in Symptom Scores of Vaginal Itching|Change in Total Vaginal Index Score.|Number of Patients Experiencing Toxicities|Change in Vaginal Dryness Symptom Scores by Age Characteristics|Change in Dyspareunia Symptom Scores by Age Characteristics|Change in Vaginal Itching Symptom Scores by Age Characteristics|Cha…	OHSU Knight Cancer Institute|National Cancer Institute (NCI)	Female	18 Years and older Â (Adult, Older Adult)	Phase 2	34	Other|NIH	Interventional	Allocation: N/A|Intervention Model: Single Group Assignment|Masking: None (Open Label)|Primary Purpose: Supportive Care	IRB00007265|NCI-2011-01234|CPC-11028-L|7265|P30CA69533OD	September 2011	October 2015	October 2015	August 24, 2011	August 9, 2017	August 9, 2017	OHSU Knight Cancer Institute, Portland, Oregon, United States		https://ClinicalTrials.gov/show/NCT01422408
NCT03079219	Olanzapine for the Prevention of Chemotherapy-Induced Nausea and Vomiting in Chinese Breast Cancer Patients		Completed	No Results Available	Breast Cancer	Drug: Experimental drug: Aprepitant|Drug: Experimental drug: Ondansetron|Drug: Experimental drug: Dexamethasone|Drug: Experimental drug: Olanzapine|Drug: Standard: Aprepitant|Drug: Standard: Ondansetron|Drug: Standard: Dexamethasone	Number of episodes of nausea in the first 120 hours after first cycle of chemotherapy.|Number of episodes of vomiting in the first 120 hours after first cycle of chemotherapy.|Number of episodes of nausea in the first 120 hours during 4 cycles of chemotherapy.|Number of episodes of vomiting in the first 120 hours during 4 cycles of chemotherapy.	CCTU|Chinese University of Hong Kong	Female	18 Years to 74 Years Â (Adult, Older Adult)	Phase 3	120	Other	Interventional	Allocation: Randomized|Intervention Model: Parallel Assignment|Masking: None (Open Label)|Primary Purpose: Treatment	SYM010	March 23, 2017	March 1, 2021	March 1, 2021	March 14, 2017		July 28, 2021	Department of Clinical Oncology, Prince of Wales Hospital, Hong Kong, Hong Kong		https://ClinicalTrials.gov/show/NCT03079219
NCT03367572	Netupitant/Palonosetron Hydrochloride and Dexamethasone With or Without Prochlorperazine or Olanzapine in Improving Chemotherapy-Induced Nausea and Vomiting in Patients With Breast Cancer		Recruiting	No Results Available	Breast Carcinoma	Drug: Dexamethasone|Other: Laboratory Biomarker Analysis|Drug: Netupitant/Palonosetron Hydrochloride|Drug: Olanzapine|Other: Placebo|Drug: Prochlorperazine|Other: Quality-of-Life Assessment	Average nausea defined as the average nausea rating across 15 assessment points (comparing prochlorperazine or olanzapine to control arm)|Average nausea defined as the average nausea rating across 15 assessment points (comparing olanzapine to prochlorperazine)|Presence of any vomiting (yes or no)	University of Rochester NCORP Research Base|National Cancer Institute (NCI)|University of Rochester	Female	18 Years and older Â (Adult, Older Adult)	Phase 3	1200	Other|NIH	Interventional	Allocation: Randomized|Intervention Model: Parallel Assignment|Masking: Double (Participant, Investigator)|Primary Purpose: Supportive Care	URCC16070|NCI-2017-00902|URCC-16070|R01CA200579|UG1CA189961	March 9, 2018	2022-12-01	May 1, 2023	2017-12-08		2021-11-04	Hawaii MU NCORP, Honolulu, Hawaii, United States|Decatur Memorial Hospital, Decatur, Illinois, United States|Carle Cancer Center NCORP, Urbana, Illinois, United States|Gulf South MU-NCORP, New Orleans, Louisiana, United States|Cancer Research Consortium of West Michigan, Grand Rapids, Michigan, United States|Health Partners Inc, Minneapolis, Minnesota, United States|Nevada Cancer Research Foundat…		https://ClinicalTrials.gov/show/NCT03367572
NCT00343863	Dexamethasone and Ondansetron Hydrochloride or Palonosetron Hydrochloride in Preventing Nausea and Vomiting in Patients Receiving Doxorubicin Hydrochloride and Cyclophosphamide For Early Stage Breast Cancer		Completed	Has Results	Male Breast Cancer|Nausea and Vomiting|Stage I Breast Cancer|Stage II Breast Cancer|Stage IIIA Breast Cancer	Drug: palonosetron hydrochloride|Drug: cyclophosphamide|Drug: dexamethasone|Drug: doxorubicin hydrochloride|Procedure: quality-of-life assessment|Procedure: nausea and vomiting therapy|Procedure: management of therapy complications|Drug: ondansetron hydrochloride|Other: survey administration	Count of Patients Achieving a Complete Response|Count of Patients Achieving Complete Response|Number of Days With Emetic Episodes and Rescue Medicines|Number of Participants That Had Emesis Within 48 Hours of Chemotherapy|Number of Participants That Had First Administration of Rescue Medication Within 48 Hours|Number of Doses of Rescue Medications Used|Side Effects of Antiemetic Medications Used|…	University of Washington|National Cancer Institute (NCI)	All	18 Years and older Â (Adult, Older Adult)	Not Applicable	41	Other|NIH	Interventional	Allocation: Non-Randomized|Intervention Model: Sequential Assignment|Masking: None (Open Label)|Primary Purpose: Supportive Care	6140|NCI-2010-00801	January 2006	2010-12-01	2010-12-01	June 23, 2006	July 11, 2017	July 11, 2017	Fred Hutchinson Cancer Research Center/University of Washington Cancer Consortium, Seattle, Washington, United States		https://ClinicalTrials.gov/show/NCT00343863
NCT04862585	Safely Stopping Pre-medications in Patients With Breast Cancer Who Are Receiving Paclitaxel		Recruiting	No Results Available	Anatomic Stage 0 Breast Cancer AJCC v8|Anatomic Stage I Breast Cancer AJCC v8|Anatomic Stage IA Breast Cancer AJCC v8|Anatomic Stage IB Breast Cancer AJCC v8|Anatomic Stage II Breast Cancer AJCC v8|Anatomic Stage IIA Breast Cancer AJCC v8|Anatomic Stage IIB Breast Cancer AJCC v8|Anatomic Stage III Breast Cancer AJCC v8|Anatomic Stage IIIA Breast Cancer AJCC v8|Anatomic Stage IIIB Breast Cancer AJ…	Drug: Cimetidine|Drug: Dexamethasone|Drug: Diphenhydramine|Drug: Famotidine|Drug: Paclitaxel|Other: Quality-of-Life Assessment|Drug: Ranitidine	Proportion of patients with grade 2 or greater reactions that require parenteral rescue medications to treat an infusion hypersensitivity reaction (HSR) after the first 2 doses of paclitaxel with or without continued premedication dosing|Correlation between abbreviated premedication regimen results to quality of life (QoL)	Ohio State University Comprehensive Cancer Center	All	18 Years and older Â (Adult, Older Adult)	Phase 2|Phase 3	100	Other	Interventional	Allocation: Randomized|Intervention Model: Parallel Assignment|Masking: None (Open Label)|Primary Purpose: Supportive Care	OSU-20429|NCI-2021-01586	October 7, 2021	2023-12-31	2024-12-31	April 28, 2021		October 22, 2021	Ohio State University Comprehensive Cancer Center, Columbus, Ohio, United States		https://ClinicalTrials.gov/show/NCT04862585
NCT01116713	Effect of Dexamethasone in Postoperative Symptoms After Mastectomy for Breast Cancer	dxt2010brca	Completed	No Results Available	Postoperative Pain|Postoperative Nausea|Postoperative Vomiting	Drug: intravenous dexamethasone|Drug: Homologated placebo.	Pain was assessed immediately on return to the recovery room and at 6, 12 and 24 h after the operation using a visual analogue scale (VAS
NCT00869973	Aprepitant in the Prevention of Delayed Emesis Induced by Cyclophosphamide Plus Anthracyclines in Breast Cancer Patients		Terminated	No Results Available	Emesis	Drug: Aprepitant|Drug: dexamethasone	Percentage of complete responses (no vomiting and no rescue treatment) on days 2-5 after chemotherapy administration|Evaluation of the impact on quality of life of the two antiemetic regimens|Evaluation of the prognostic factors of delayed emesis in patients receiving a combination of aprepitant, palonosetron and dexamethasone for the prevention of acute emesis	S. Maria Hospital, Terni	Female	18 Years and older Â (Adult, Older Adult)	Phase 3	580	Other	Interventional	Allocation: Randomized|Intervention Model: Parallel Assignment|Masking: Double (Participant, Investigator)|Primary Purpose: Treatment	IGAR-02-2009|2008-001237-95	September 2009	July 2012	July 2012	March 26, 2009		January 23, 2013	Fausto Roila, Terni, Italy		https://ClinicalTrials.gov/show/NCT00869973
NCT02550795	Dexmedetomidine or Dexmedetomidine Combined With Dexamethasone on Postoperative Nausea and Vomiting in Breast Cancer		Completed	Has Results	Postoperative Nausea and Vomiting	Drug: Dexmedetomidine|Drug: Dexmedetomidine and dexamethasone|Drug: Control	Postoperative Nausea (Numeric Rating Scale for Nausea)|Postoperative Vomiting (Number of Participants With Vomiting)|Rhodes Index Score	Gachon University Gil Medical Center	Female	20 Years to 65 Years Â (Adult, Older Adult)	Not Applicable	150	Other	Interventional	Allocation: Randomized|Intervention Model: Parallel Assignment|Masking: Quadruple (Participant, Care Provider, Investigator, Outcomes Assessor)|Primary Purpose: Prevention	Breast PONV|GCIRB2014	September 2015	August 2016	2016-12-01	September 16, 2015	August 24, 2020	August 24, 2020			https://ClinicalTrials.gov/show/NCT02550795
NCT01913990	Prevention of Chemotherapy Induced Nausea and Vomiting in Breast Cancer Patients.	ER11-02	Unknown status	No Results Available	Emesis	Drug: Dexamethasone, Ondansetron, Aprepitant|Other: Arm A: Standard Anti-emetic regimen	Incidence of change in acute emesis (nausea and/or vomiting) in both study arms|Incidence of change in the delayed emesis (nausea and/or vomiting) in both study arms	Ottawa Hospital Research Institute	Female	19 Years and older Â (Adult, Older Adult)	Phase 4	323	Other	Interventional	Allocation: Randomized|Intervention Model: Parallel Assignment|Masking: None (Open Label)|Primary Purpose: Treatment	2011348-01H	September 2011	August 2017	2017-12-01	August 1, 2013		January 30, 2017	The Ottawa Hospital Cancer Centre, Ottawa, Ontario, Canada		https://ClinicalTrials.gov/show/NCT01913990
NCT03403712	A Study to Assess the Safety and the Efficacy of IV Fosnetupitant/Palonosetron (260 mg/0.25 mg) Combination Compared to Oral Netupitant/Palonosetron (300 mg/0.5 mg) Combination for the Prevention of CINV in AC Chemotherapy in Women With Breast Cancer		Completed	Has Results	Chemotherapy-induced Nausea and Vomiting	Drug: fosnetupitant/ palonosetron|Drug: netupitant/palonosetron|Drug: dexamethasone	Number of Participants With Treatment-emergent AEs at Cycle 1|Number of Participants With Treatment-emergent AEs All Cycles|Number of Participants With Severe (i.e., CTCAE Grade â‰Ą3) TEAEs Reported for â‰Ą2% of Patients in Either Treatment Group and Overall Throughout the Study|Number of Participants With Study-Drug-Related TEAEs Reported for â‰Ą2% of Patients in Either Treatment Group Throughou…	Helsinn Healthcare SA|George Clinical Pty Ltd|The Physicians' Services Incorporated Foundation	Female	18 Years and older Â (Adult, Older Adult)	Phase 3	404	Industry|Other	Interventional	Allocation: Randomized|Intervention Model: Parallel Assignment|Masking: Quadruple (Participant, Care Provider, Investigator, Outcomes Assessor)|Primary Purpose: Prevention	NEPA-17-05	March 16, 2018	September 19, 2018	September 19, 2018	January 19, 2018	April 15, 2020	June 1, 2020	The Oncology Inst. Of Hope and Innovation, Tucson, Arizona, United States|Carti Cancer Center, Little Rock, Arkansas, United States|Pacific Cancer Medical Center, Inc., Anaheim, California, United States|CBCC Global Research, INC at Comprehensive Blood and Cancer Center, Bakersfield, California, United States|The Oncology Tnstitute of Hope and Innovation, Corona, California, United States|Uptimum…	"Study Protocol", https://ClinicalTrials.gov/ProvidedDocs/12/NCT03403712/Prot_000.pdf|"Statistical Analysis Plan", https://ClinicalTrials.gov/ProvidedDocs/12/NCT03403712/SAP_001.pdf	https://ClinicalTrials.gov/show/NCT03403712
NCT00293384	Aprepitant, Granisetron, & Dexamethasone in Preventing Nausea & Vomiting in Pts. Receiving Cyclophosphamide Before a Stem Cell Transplant		Completed	Has Results	Breast Cancer|Chronic Myeloproliferative Disorders|Gestational Trophoblastic Tumor|Leukemia|Lymphoma|Multiple Myeloma and Plasma Cell Neoplasm|Myelodysplastic Syndromes|Myelodysplastic/Myeloproliferative Neoplasms|Nausea and Vomiting|Neuroblastoma|Ovarian Cancer|Testicular Germ Cell Tumor	Drug: Aprepitant|Drug: Cyclophosphamide|Drug: Dexamethasone|Drug: Granisetron hydrochloride	Proportion of Participants With Controlled Acute Vomiting|Delayed Vomiting Controlled|Toxicity Grade 3, 4, or 5	Barbara Ann Karmanos Cancer Institute|National Cancer Institute (NCI)	All	18 Years to 120 Years Â (Adult, Older Adult)	Not Applicable	40	Other|NIH	Interventional	Allocation: N/A|Intervention Model: Single Group Assignment|Masking: None (Open Label)|Primary Purpose: Supportive Care	CDR0000456201|P30CA022453|WSU-D-2797|WSU-0504001728	October 2004	June 2009	February 2012	February 17, 2006	October 3, 2014	March 15, 2016	Barbara Ann Karmanos Cancer Institute, Detroit, Michigan, United States		https://ClinicalTrials.gov/show/NCT00293384
NCT00475085	Prevention of Delayed Nausea A Phase III Double-Blind Placebo-Controlled Clinical Trial		Completed	Has Results	Nausea	Drug: aprepitant|Drug: dexamethasone|Drug: granisetron hydrochloride|Drug: palonosetron hydrochloride|Drug: prochlorperazine|Drug: placebo	Home Record: Severity of Delayed Nausea	Joseph Roscoe|National Cancer Institute (NCI)|University of Rochester	All	18 Years and older Â (Adult, Older Adult)	Phase 3	1021	Other|NIH	Interventional	Allocation: Randomized|Intervention Model: Parallel Assignment|Masking: Triple (Participant, Care Provider, Investigator)|Primary Purpose: Supportive Care	CDR0000544841|U10CA037420|URCC-U1105	2006-12-01	2012-12-01		May 17, 2007	2013-11-03	2015-11-10	MBCCOP - Gulf Coast, Mobile, Alabama, United States|CCOP - Central Illinois, Decatur, Illinois, United States|CCOP - Wichita, Wichita, Kansas, United States|CCOP - Grand Rapids, Grand Rapids, Michigan, United States|CCOP - Kalamazoo, Kalamazoo, Michigan, United States|CCOP - Metro-Minnesota, St. Louis Park, Minnesota, United States|CCOP - Kansas City, Kansas City, Missouri, United States|CCOP - N…		https://ClinicalTrials.gov/show/NCT00475085
NCT00248547	Aprepitant in Preventing Nausea and Vomiting in Patients Who Are Undergoing a Stem Cell Transplant		Completed	Has Results	Cancer	Drug: aprepitant|Drug: dexamethasone|Drug: ondansetron|Drug: placebo	Number of Emesis Free Participants During the Study Period.|Safety in Transplant Population|Effects on Nausea, Appetite and Taste Changes|Pharmacokinetic Interaction	OHSU Knight Cancer Institute	All	18 Years and older Â (Adult, Older Adult)	Not Applicable	40	Other	Interventional	Allocation: Randomized|Intervention Model: Parallel Assignment|Masking: Quadruple (Participant, Care Provider, Investigator, Outcomes Assessor)|Primary Purpose: Supportive Care	CDR0000445452|OHSU-HEM-03074-L|OHSU-1057|MERCK-OHSU-HEM-03074-L	May 2004	January 2009	January 2009	2005-11-04	2011-12-21	May 9, 2017	OHSU Knight Cancer Institute, Portland, Oregon, United States		https://ClinicalTrials.gov/show/NCT00248547
Mifepristone & breast cancer:
NCT Number	Title	Acronym	Status	Study Results	Conditions	Interventions	Outcome Measures	Sponsor/Collaborators	Gender	Age	Phases	Enrollment	Funded Bys	Study Type	Study Designs	Other IDs	Start Date	Primary Completion Date	Completion Date	First Posted	Results First Posted	Last Update Posted	Locations	Study Documents	URL
NCT02788981	Abraxane (Paclitaxel)® With or Without Mifepristone for Advanced, Glucocorticoid Receptor-Positive, Triple-Negative Breast Cancer		Recruiting	No Results Available	Breast Cancer	Drug: Mifepristone|Other: Placebo|Drug: Nab-Paclitaxel	Progression-free survival (PFS)|Response rate in glucocorticoid receptor (GR) positivity|Response Rate|Overall survival	University of Chicago	All	18 Years and older Â (Adult, Older Adult)	Phase 2	64	Other	Interventional	Allocation: Randomized|Intervention Model: Parallel Assignment|Masking: Double (Participant, Investigator)|Primary Purpose: Treatment	IRB16-0403	March 28, 2017	February 2022	August 2024	June 2, 2016		May 13, 2021	University of Alabama - Birmingham, Birmingham, Alabama, United States|University of Chicago, Chicago, Illinois, United States|Northshore University HealthSystem, Evanston, Illinois, United States|Fox Chase Cancer Center, Philadelphia, Pennsylvania, United States|University of Wisconsin Carbone Cancer Center, Madison, Wisconsin, United States|Froedtert and the Medical College of Wisconsin, Milwau…		https://ClinicalTrials.gov/show/NCT02788981
NCT05062174	Targeting Progesterone Signaling for Breast Cancer Prevention in BRCA1 Carriers: a Pilot Study		Not yet recruiting	No Results Available	BRCA1 Mutation|High-grade Serous Ovarian Cancer|TNBC - Triple-Negative Breast Cancer	Drug: Mifepristone 200 MG|Procedure: Prophylactic mastectomy	Impact of mifepristone	Indiana University|Breast Cancer Research Foundation	Female	18 Years and older Â (Adult, Older Adult)		10	Other	Observational	Observational Model: Case-Crossover|Time Perspective: Prospective	CTO-IUSCCC-0758	October 1, 2021	2023-12-31	2024-12-31	September 30, 2021		September 30, 2021	IU Health Joe and Shelly Schwarz Cancer Center, Carmel, Indiana, United States|Indiana University Melvin & Bren Simon Cancer Center, Indianapolis, Indiana, United States		https://ClinicalTrials.gov/show/NCT05062174
NCT01138553	Preoperative Testing of the Anti-Progesterone Mifepristone in Early Stage Breast Cancer		Terminated	No Results Available	Invasive Breast Cancer|Ductal Carcinoma in Situ	Drug: Mifepristone	Change in proliferation by Ki-67 immunohistochemistry.|Tumor size|Expression of related targets following mifepristone exposure	University of California, San Diego	Female	18 Years and older Â (Adult, Older Adult)	Early Phase 1	4	Other	Interventional	Allocation: N/A|Intervention Model: Single Group Assignment|Masking: None (Open Label)|Primary Purpose: Treatment	UCSD#100231	June 2010	June 2014	October 2015	June 7, 2010		July 8, 2019	Moores UCSD Cancer Center, La Jolla, California, United States		https://ClinicalTrials.gov/show/NCT01138553
NCT01493310	Nab-paclitaxel (Abraxane) With or Without Mifepristone in Patients With Advanced Breast Cancer		Completed	No Results Available	Male Breast Cancer|Recurrent Breast Cancer|Stage IIIA Breast Cancer|Stage IIIB Breast Cancer|Stage IIIC Breast Cancer|Stage IV Breast Cancer	Drug: mifepristone|Drug: placebo|Drug: nab-paclitaxel	Determination of the safest dose of mifepristone when given in combination with nab-paclitaxel	University of Chicago	All	18 Years and older Â (Adult, Older Adult)	Phase 1	9	Other	Interventional	Allocation: Randomized|Intervention Model: Crossover Assignment|Masking: Double (Participant, Investigator)|Primary Purpose: Treatment	11-0546|NCI-2011-03525	2011-11-01	May 2018	May 2018	2011-12-15		September 12, 2018	University of Chicago, Chicago, Illinois, United States|NorthShore University Health System, Evanston, Illinois, United States		https://ClinicalTrials.gov/show/NCT01493310
NCT01898312	BRCA1/2 and Effect of Mifepristone on the Breast		Recruiting	No Results Available	Women With Mutations in the Breast Cancer Susceptibility Genes BRCA1,2	Drug: Mifepristone	epithelial cell proliferation in breast tissue|Vital signs and safety lab analysis|Side effects and Adverse Events|Endometrial effects|Ovarian effects|Breast symptom evaluation	Karolinska Institutet	Female	18 Years and older Â (Adult, Older Adult)	Phase 2	45	Other	Interventional	Allocation: Randomized|Intervention Model: Parallel Assignment|Masking: Double (Participant, Investigator)|Primary Purpose: Prevention	2012-003703-35	September 2013	2021-12-01	April 2022	July 12, 2013		February 17, 2021	Department of Woman and Child Health Karolinska University Hospital, Stockholm, Sweden		https://ClinicalTrials.gov/show/NCT01898312
NCT02014337	Mifepristone and Eribulin in Patients With Metastatic Triple Negative Breast Cancer or Other Specified Solid Tumors		Completed	No Results Available	Breast Cancer|Ovarian Epithelial Cancer Recurrent|Sarcoma|Non-small Cell Lung Cancer|Carcinoma, Transitional Cell|Prostate Cancer|Prostatic Neoplasms	Drug: Mifepristone and Eribulin in combination	Determine the MTD and recommended Phase 2 dose (RP2D) of the combination of mifepristone and eribulin in patients with metastatic or locally advanced unresectable breast or other specified solid tumors.	Corcept Therapeutics	All	18 Years and older Â (Adult, Older Adult)	Phase 1	37	Industry	Interventional	Allocation: N/A|Intervention Model: Single Group Assignment|Masking: None (Open Label)|Primary Purpose: Treatment	C1073-500	January 2014	2017-12-01	2017-12-01	2013-12-18		January 17, 2018	ACRC/Arizona Clinical Research Center Inc., Tucson, Arizona, United States|H. Lee Moffitt Cancer Center & Research Institute, Tampa, Florida, United States|Winship Cancer Institute, Emory University, Atlanta, Georgia, United States|Rita Nanda, MD, Chicago, Illinois, United States|Quest Research, Royal Oaks, Michigan, United States|St. Luke's Cancer Institute, Kansas City, Missouri, United States|…		https://ClinicalTrials.gov/show/NCT02014337
NCT02046421	Carboplatin, Gemcitabine Hydrochloride, and Mifepristone in Treating Patients With Advanced Breast Cancer or Recurrent or Persistent Ovarian Epithelial, Fallopian Tube, or Primary Peritoneal Cancer		Completed	No Results Available	Male Breast Cancer|Recurrent Breast Cancer|Recurrent Fallopian Tube Cancer|Recurrent Ovarian Epithelial Cancer|Recurrent Primary Peritoneal Cavity Cancer|Stage IIIB Breast Cancer|Stage IIIC Breast Cancer|Stage IV Breast Cancer	Drug: mifepristone|Drug: carboplatin|Drug: gemcitabine hydrochloride|Other: laboratory biomarker analysis|Other: pharmacological study	MTD/RP2D, defined as < 1/6 patients at highest dose level below max administered dose or fewer than 33% of patients experiencing dose limiting toxicity (DLT), graded according to the Common Terminology Criteria for Adverse Events (CTCAE) version (v) 4.0|Response to treatment according to Response Evaluation Criteria in Solid Tumors 1.1|Progression free survival (PFS)|OS	University of Chicago|National Cancer Institute (NCI)	All	18 Years and older Â (Adult, Older Adult)	Phase 1	31	Other|NIH	Interventional	Allocation: N/A|Intervention Model: Single Group Assignment|Masking: None (Open Label)|Primary Purpose: Treatment	IRB13-1000|NCI-2014-00107|P30CA014599	2013-11-01	May 2018	May 2018	January 27, 2014		September 11, 2018	University of Chicago Comprehensive Cancer Center, Chicago, Illinois, United States|NorthShore University HealthSystem, Evanston, Illinois, United States		https://ClinicalTrials.gov/show/NCT02046421
NCT02651844	Mifepristone for Breast Cancer Patients With Higher Levels of Progesterone Receptor Isoform A Than Isoform B.	MIPRA	Completed	No Results Available	Breast Cancer	Drug: Mifepristone	Measurable decrease in tumor cell proliferation from baseline to time of surgery|Measurable increases in apoptotic markers from baseline to time of surgery|Measurable changes in signaling pathways downstream PR	Hospital Provincial Magdalena V. de MartĂ­nez|National Agency for Scientific and Technological Promotion, Argentina|Instituto de BiologĂ­a y Medicina Experimental (IBYME-CONICET)	Female	Child, Adult, Older Adult	Not Applicable	20	Other	Interventional	Allocation: N/A|Intervention Model: Single Group Assignment|Masking: None (Open Label)|Primary Purpose: Treatment	PIDC-2012-0084	April 2016	October 31, 2019	October 31, 2019	January 11, 2016		July 30, 2020	HospitalPMVM, General Pacheco, Buenos Aires, Argentina		https://ClinicalTrials.gov/show/NCT02651844
NCT03225547	Study of Pembrolizumab and Mifepristone in Patients With Advanced HER2-negative Breast Cancer		Active, not recruiting	No Results Available	Triple Negative Breast Neoplasms|Breast Cancer	Drug: Pembrolizumab|Drug: Mifepristone	Rate of overall response based on RECIST 1.1|Number of patients with adverse events|Rate of overall response based on irRECIST	University of Chicago	All	18 Years and older Â (Adult, Older Adult)	Phase 2	74	Other	Interventional	Allocation: Non-Randomized|Intervention Model: Parallel Assignment|Masking: None (Open Label)|Primary Purpose: Treatment	IRB17-0721	February 12, 2018	September 2022	September 2022	July 21, 2017		2021-11-15	University of Chicago, Chicago, Illinois, United States		https://ClinicalTrials.gov/show/NCT03225547
NCT05016349	Investigating the Potential Role of a Novel Quadrate Combination Therapy Mifepristone(Antiprogestrone), Tamoxifen, Retinoic Acid and Cannabidiol ( Selective Cyp 26 Inhibitor) for Treating Early Breast Cancer.		Not yet recruiting	No Results Available	Breast Cancer Female	Drug: All trans-retinoic acid|Drug: 13-Cis Retinoic Acid plus Tocopherol|Drug: Mifepristone|Drug: Cannabidiol|Drug: 9 cis retinoic acid|Drug: Tamoxifen|Drug: Standard therapy	Cytokeratin 5 (CK5)-expression|To evaluate and compare the pathological complete response (pCR) rates|To evaluate the overall clinical response rate|Estradiol and progesterone levels in breast tissue and plasma assessed by liquid chromatography/tandem mass spectrometry|Retinoic acid, TAM and their metabolites levels in breast tissue and plasma|Effect on level of serum tumor markers compared to ba…	Mahmoud Ramadan mohamed Elkazzaz|Ministry of Health, Saudi Arabia|Kafrelsheikh University	Female	18 Years to 70 Years Â (Adult, Older Adult)	Phase 3	160	Other	Interventional	Allocation: Randomized|Intervention Model: Parallel Assignment|Masking: None (Open Label)|Primary Purpose: Treatment	New theory(Tamoxifen&retinoic)	August 2021	October 2021	2021-12-01	August 23, 2021		August 23, 2021			https://ClinicalTrials.gov/show/NCT05016349
SGRM & breast cancer:
NCT Number	Title	Acronym	Status	Study Results	Conditions	Interventions	Outcome Measures	Sponsor/Collaborators	Gender	Age	Phases	Enrollment	Funded Bys	Study Type	Study Designs	Other IDs	Start Date	Primary Completion Date	Completion Date	First Posted	Results First Posted	Last Update Posted	Locations	Study Documents	URL
NCT02762981	Study to Evaluate CORT125134 in Combination With Nab-paclitaxel in Patients With Solid Tumors		Completed	No Results Available	Solid Tumors	Drug: CORT125134 with nab-paclitaxel	Maximum Tolerated Dose of CORT125134 in Combination with nab-paclitaxel|Number of Treatment-Related Adverse Events as Assessed by CTCAE version 4.0 for Patients with Solid Tumors Treated with CORT125134 in combination with nab-paclitaxel	Corcept Therapeutics	All	18 Years and older Â (Adult, Older Adult)	Phase 1|Phase 2	85	Industry	Interventional	Allocation: N/A|Intervention Model: Single Group Assignment|Masking: None (Open Label)|Primary Purpose: Treatment	CORT125134-550	May 2016	May 2020	September 2020	May 5, 2016		May 18, 2021	038, Scottsdale, Arizona, United States|014, San Francisco, California, United States|001, Chicago, Illinois, United States|013, Ogden, Utah, United States		https://ClinicalTrials.gov/show/NCT02762981
OCDO related:
NCT Number	Title	Acronym	Status	Study Results	Conditions	Interventions	Outcome Measures	Sponsor/Collaborators	Gender	Age	Phases	Enrollment	Funded Bys	Study Type	Study Designs	Other IDs	Start Date	Primary Completion Date	Completion Date	First Posted	Results First Posted	Last Update Posted	Locations	Study Documents	URL
NCT02863900	From the Characterization of the Cholesterol-epoxide Pathway Deregulation to New Therapeutic Perspectives in Breast Cancers	BREASTEROL	Unknown status	No Results Available	Breast Cancer - OCDO	Other: cohort of BC of each subtypes	Occurrence of the deregulations of CE metabolism in the different molecular subtypes of BC (namely luminal A and luminal B, HER2+, TN)|Compare CE metabolism characterisation and immune infiltrate by quantification of TILs (infiltrating-lymphocytes)	Institut Claudius Regaud	All	18 Years and older Â (Adult, Older Adult)	Not Applicable	350	Other	Interventional	Allocation: N/A|Intervention Model: Single Group Assignment|Masking: None (Open Label)	16SEIN04	2016-12-01	2019-12-01	2019-12-01	August 11, 2016		August 11, 2016	Institut Claudius Regaud, Toulouse, France		https://ClinicalTrials.gov/show/NCT02863900
Hsp90 & Breast cancer:
NCT Number	Title	Acronym	Status	Study Results	Conditions	Interventions	Outcome Measures	Sponsor/Collaborators	Gender	Age	Phases	Enrollment	Funded Bys	Study Type	Study Designs	Other IDs	Start Date	Primary Completion Date	Completion Date	First Posted	Results First Posted	Last Update Posted	Locations	Study Documents	URL
NCT02627430	Talazoparib and HSP90 Inhibitor AT13387 in Treating Patients With Metastatic Advanced Solid Tumor or Recurrent Ovarian, Fallopian Tube, Primary Peritoneal, or Triple Negative Breast Cancer	ok	Withdrawn	No Results Available	Adult Solid Neoplasm|Estrogen Receptor Negative|Fallopian Tube Serous Neoplasm|HER2/Neu Negative|Ovarian Serous Adenocarcinoma|Ovarian Serous Tumor|Primary Peritoneal Serous Adenocarcinoma|Progesterone Receptor Negative|Recurrent Breast Carcinoma|Recurrent Fallopian Tube Carcinoma|Recurrent Ovarian Carcinoma|Recurrent Primary Peritoneal Carcinoma|Triple-Negative Breast Carcinoma	Drug: Hsp90 Inhibitor AT13387|Other: Laboratory Biomarker Analysis|Other: Pharmacological Study|Drug: Talazoparib	MTD based on the dose-limiting toxicity based on the National Cancer Institute (NCI) CTCAE v. 4.0|Incidence of adverse events as assessed by NCI CTCAE v. 4.0|Pharmacokinetic (PK) parameters of talazoparib and HSP90 inhibitor AT13387	National Cancer Institute (NCI)	All	18 Years and older Â (Adult, Older Adult)	Phase 1	0	NIH	Interventional	Allocation: N/A|Intervention Model: Single Group Assignment|Masking: None (Open Label)|Primary Purpose: Treatment	NCI-2015-02063|9896|P30CA006516|UM1CA186709	March 2016	March 2019		2015-12-11		July 26, 2016			https://ClinicalTrials.gov/show/NCT02627430
NCT00627627	A Study to Evaluate the Antitumor Activity and Safety of IPI-504 in Patients With Advanced Breast Cancer	ok	Withdrawn	No Results Available	Breast Cancer	Drug: IPI-504	To evaluate the antitumor activity, assessed by ORR which will be determined using RECIST, following treatment with IPI-504 in patients with locally advanced or metastatic HER2+ breast cancer that has progressed despite prior HER2-targeted therapy.|To evaluate other antitumor activities, safety, and PK parameters of IPI-504 in this patient population.	MedImmune LLC	Female	18 Years to 80 Years Â (Adult, Older Adult)	Phase 1|Phase 2	56	Industry	Interventional	Allocation: Non-Randomized|Intervention Model: Single Group Assignment|Masking: None (Open Label)|Primary Purpose: Treatment	MI-CP153	April 2008	February 2010		March 3, 2008		February 3, 2010	Georgetown Univ Medical Cntr, Lombardi Comprehensive Cancer Center,, Washington, District of Columbia, United States|Lynn Regional Cancer - West Campus, Boca Raton, Florida, United States|Medical Specialists of the Palm Beaches, Lake Worth, Florida, United States|"Duke University Med Cntr Breast Oncology Research Program, Durham, North Carolina, United States|University Hospitals Case Medical Cen…		https://ClinicalTrials.gov/show/NCT00627627
NCT01009437	Ritonavir and Its Effects on Biomarkers in Women Undergoing Surgery for Newly Diagnosed Breast Cancer	ok	Completed	No Results Available	Breast Cancer	Drug: ritonavir|Procedure: therapeutic conventional surgery	Inhibition of breast cancer by targeting Hsp90-Akt pathway|Activation of apoptosis markers|Modulation of autophagy markers|Alteration of plasma levels of eicosanoids|Induction of Hsp70 in peripheral blood mononuclear cells|Reduction of ERÎ± in ERÎ±+ tumors|Changes in TNF-Î± and IL-6 levels as well as reduction in intratumoral nuclear NF-kB and phospho-Stat3|Alteration of urine eicosanoid levels|A…	Masonic Cancer Center, University of Minnesota|Susan G. Komen Breast Cancer Foundation	Female	18 Years and older Â (Adult, Older Adult)	Phase 1	28	Other	Interventional	Allocation: Non-Randomized|Intervention Model: Single Group Assignment|Masking: None (Open Label)|Primary Purpose: Diagnostic	2008NTLS083|UMN-0809M45461	May 26, 2010	July 2014	July 2014	2009-11-06		2017-12-05	Masonic Cancer Center, University of Minnesota, Minneapolis, Minnesota, United States|The Kimmel Cancer Center at Jefferson University, Philadelphia, Pennsylvania, United States		https://ClinicalTrials.gov/show/NCT01009437
NCT02060253	Ganetespib, Paclitaxel, Trastuzumab and Pertuzumab for Metastatic Human Epidermal Growth Factor Receptor 2 Positive Breast Cancer	ok	Completed	No Results Available	HER2-positive Breast Cancer|Male Breast Cancer|Recurrent Breast Cancer|Stage IIIA Breast Cancer|Stage IIIB Breast Cancer|Stage IIIC Breast Cancer|Stage IV Breast Cancer	Drug: ganetespib|Drug: paclitaxel|Biological: trastuzumab|Biological: pertuzumab	Maximum tolerated dose (MTD) and recommended Phase II dose of ganetespib plus paclitaxel plus trastuzumab and pertuzumab|Objective Response Rate|Clinical benefit rate|Duration of response|Progression-free survival (PFS)	Memorial Sloan Kettering Cancer Center|National Cancer Institute (NCI)|Synta Pharmaceuticals Corp.|New York University Cancer Institute	All	18 Years and older Â (Adult, Older Adult)	Phase 1	9	Other|NIH|Industry	Interventional	Allocation: N/A|Intervention Model: Single Group Assignment|Masking: None (Open Label)|Primary Purpose: Treatment	13-168	April 2014	June 2018	June 2018	February 12, 2014		June 14, 2018	NYU Cancer Institute, New York, New York, United States|Memorial Sloan-Kettering Cancer Center, New York, New York, United States		https://ClinicalTrials.gov/show/NCT02060253
NCT02474173	Onalespib and Paclitaxel in Treating Patients With Advanced Triple Negative Breast Cancer		Active, not recruiting	No Results Available	Advanced Breast Carcinoma|Metastatic Breast Carcinoma|Stage III Breast Cancer AJCC v7|Stage IIIA Breast Cancer AJCC v7|Stage IIIB Breast Cancer AJCC v7|Stage IIIC Breast Cancer AJCC v7|Stage IV Breast Cancer AJCC v6 and v7|Triple-Negative Breast Carcinoma	Other: Laboratory Biomarker Analysis|Drug: Onalespib|Drug: Paclitaxel|Other: Pharmacological Study	Recommended phase 2 dose (R2PD)|Toxicity profile of onalespib in combination with paclitaxel|Pharmacokinetic (PK) parameters of onalespib|Pharmacokinetic (PK) parameters of paclitaxel|Overall response rate (partial response [PR]+ complete response [CR])|Response duration|Progression-free survival	National Cancer Institute (NCI)	All	18 Years and older Â (Adult, Older Adult)	Phase 1	33	NIH	Interventional	Allocation: N/A|Intervention Model: Single Group Assignment|Masking: None (Open Label)|Primary Purpose: Treatment	NCI-2015-00866|OSU 15149|9876|UM1CA186712	January 15, 2016	2021-12-31		June 17, 2015		July 6, 2021	University of Kentucky/Markey Cancer Center, Lexington, Kentucky, United States|Ohio State University Comprehensive Cancer Center, Columbus, Ohio, United States|Thomas Jefferson University Hospital, Philadelphia, Pennsylvania, United States|University of Pittsburgh Cancer Institute (UPCI), Pittsburgh, Pennsylvania, United States		https://ClinicalTrials.gov/show/NCT02474173
NCT02637375	A Pilot Preoperative Trial of Ganetespib With Paclitaxel for Triple-Negative Breast Cancer		Withdrawn	No Results Available	Breast Cancer	Drug: Ganetespib|Drug: Paclitaxel|Drug: Doxorubicin|Drug: Cyclophosphamide	Change in GR protein|Pathological Complete Response (pCR) rate|Ganetespib toxicity	University of Chicago	Female	18 Years and older Â (Adult, Older Adult)	Not Applicable	0	Other	Interventional	Allocation: N/A|Intervention Model: Single Group Assignment|Masking: None (Open Label)|Primary Purpose: Treatment	IRB15-0848	May 2016	2018-12-01	2018-12-01	2015-12-22		May 30, 2016			https://ClinicalTrials.gov/show/NCT02637375
NCT01246102	AT13387 in Adults With Refractory Solid Tumors		Completed	No Results Available	Solid Tumors|Breast Cancer	Drug: AT13387	Define the safety and tolerability of AT13387
NCT01560416	Fulvestrant With or Without Ganetespib in HR+ Breast Cancer		Completed	Has Results	Breast Cancer	Drug: Fulvestrant|Drug: Ganetespib	Progression-Free Survival (PFS)|Grade 3-4 Toxicity Rate|Objective Response Rate (ORR)|Clinical Benefit Rate (CBR)|Overall Survival (OS)	Dana-Farber Cancer Institute	All	18 Years and older Â (Adult, Older Adult)	Phase 2	50	Other	Interventional	Allocation: Randomized|Intervention Model: Parallel Assignment|Masking: None (Open Label)|Primary Purpose: Treatment	11-477	May 2012	June 2016	June 2016	March 22, 2012	January 3, 2019	January 3, 2019	DFCI at Faulkner Hospital, Boston, Massachusetts, United States|Brigham and Women's Hospital, Boston, Massachusetts, United States|Dana-Farber Cancer Institute, Boston, Massachusetts, United States|New Hampshire Oncology and Hematology, P.A., Concord, New Hampshire, United States|University of North Carolina, Chapel Hill, North Carolina, United States	"Study Protocol and Statistical Analysis Plan", https://ClinicalTrials.gov/ProvidedDocs/16/NCT01560416/Prot_SAP_000.pdf	https://ClinicalTrials.gov/show/NCT01560416
NCT02898207	Olaparib and Onalespib in Treating Patients With Solid Tumors That Are Metastatic or Cannot Be Removed by Surgery or Recurrent Ovarian, Fallopian Tube, Primary Peritoneal, or Triple-Negative Breast Cancer		Active, not recruiting	No Results Available	Metastatic High Grade Fallopian Tube Serous Adenocarcinoma|Metastatic Malignant Solid Neoplasm|Metastatic Primary Peritoneal Serous Adenocarcinoma|Metastatic Triple-Negative Breast Carcinoma|Platinum-Resistant Fallopian Tube Carcinoma|Platinum-Resistant Ovarian Carcinoma|Platinum-Resistant Primary Peritoneal Carcinoma|Recurrent Breast Carcinoma|Recurrent High Grade Fallopian Tube Serous Adenocarc…	Drug: Olaparib|Drug: Onalespib	Maximum tolerated dose	National Cancer Institute (NCI)	All	18 Years and older Â (Adult, Older Adult)	Phase 1	28	NIH	Interventional	Allocation: N/A|Intervention Model: Single Group Assignment|Masking: None (Open Label)|Primary Purpose: Treatment	NCI-2016-01364|17-715|10031|UM1CA186709	May 19, 2017	July 29, 2020	2022-12-08	September 13, 2016		2021-12-10	Mayo Clinic Hospital in Arizona, Phoenix, Arizona, United States|Mayo Clinic in Arizona, Scottsdale, Arizona, United States|Mayo Clinic in Florida, Jacksonville, Florida, United States|Massachusetts General Hospital Cancer Center, Boston, Massachusetts, United States|Brigham and Women's Hospital, Boston, Massachusetts, United States|Beth Israel Deaconess Medical Center, Boston, Massachusetts, Uni…		https://ClinicalTrials.gov/show/NCT02898207
NCT01677455	An Open-Label Multicenter Phase 2 Window of Opportunity Study Evaluating Ganetespib in Women With Breast Cancer	Enchant	Completed	No Results Available	Breast Cancer|HER-2 Positive Breast Cancer|Triple Negative Breast Cancer|ER/Progressive Response (PR) + Refractory to Prior Hormonal Treatment	Drug: ganetespib	Objective response rate|Duration of response and progression free survival	Synta Pharmaceuticals Corp.	Female	18 Years and older Â (Adult, Older Adult)	Phase 2	51	Industry	Interventional	Allocation: Non-Randomized|Intervention Model: Parallel Assignment|Masking: None (Open Label)|Primary Purpose: Treatment	9090-11-01	July 2012	April 2015	August 2015	September 3, 2012		2015-11-05	Synta Pharmaceuticals Investigative Site, Birmingham, Alabama, United States|Synta Pharmaceuticals Investigative Site, Altanta, Georgia, United States|Synta Pharmaceuticals Investigative Site, Boston, Massachusetts, United States|Synta Pharmaceuticals Investigative Site, New York, New York, United States|Synta Pharmaceuticals Investigative Site, Durham, North Carolina, United States|Synta Pharmac…		https://ClinicalTrials.gov/show/NCT01677455
NCT01271920	Combination of AUY922 With Trastuzumab in HER2+ Advanced Breast Cancer Patients Previously Treated With Trastuzumab		Completed	No Results Available	Advanced HER2-positive Breast Cancer	Drug: AUY922|Drug: Trastuzumab	Maximum tolerated dose (MTD) and/or recommended phase two dose (RPTD) of AUY922 in combination with Trastuzumab (phase lb)|Overall Response Rate as assessed by RECIST (phase ll)|Assess concentration of AUY922 and BJP762 in the blood at different time points (phase lb & ll)|Assess frequency, intensity and duration of Adverse Events as a Measure of Safety and Tolerability (phase lb & ll)|Progressio…	Novartis Pharmaceuticals|Novartis	All	18 Years and older Â (Adult, Older Adult)	Phase 1|Phase 2	45	Industry	Interventional	Allocation: N/A|Intervention Model: Single Group Assignment|Masking: None (Open Label)|Primary Purpose: Treatment	CAUY922A2109|2009-015628-27	September 2010	October 2013	October 2013	January 7, 2011		2020-12-08	Highlands Oncology Group Dept of Highlands Oncology Grp, Fayetteville, Arkansas, United States|Novartis Investigative Site, Dijon Cedex, France|Novartis Investigative Site, Saint-Herblain CĂ©dex, France|Novartis Investigative Site, Essen, Germany|Novartis Investigative Site, Tuebingen, Germany|Novartis Investigative Site, Prato, PO, Italy|Novartis Investigative Site, Candiolo, TO, Italy|Novartis …		https://ClinicalTrials.gov/show/NCT01271920
NCT00526045	Phase I-II Study to Determine the Maximum Tolerated Dose (MTD) of AUY922 in Advanced Solid Malignancies, and Efficacy in HER2+ or ER+ Locally Advanced or Metastatic Breast Cancer Patients		Completed	No Results Available	Breast Cancer|Hematologic Neoplasms	Drug: AUY922 2 mg/m2	The safe dose of AUY922 when administered once a week|Efficacy of AUY922 administered once a week|Pharmacokinetics of AUY922 and Pharmacodynamics by PET response, blood and tumor biomarkers at baseline and post-AUY922	Novartis Pharmaceuticals|Novartis	All	18 Years and older Â (Adult, Older Adult)	Phase 1|Phase 2	117	Industry	Interventional	Allocation: Non-Randomized|Intervention Model: Sequential Assignment|Masking: None (Open Label)|Primary Purpose: Treatment	CAUY922A2101|2006-002766-20	July 2007	April 2012	April 2012	September 6, 2007		2020-12-17	UCLA/ University of California Los Angeles UCLA, Los Angeles, California, United States|Georgia Health Sciences University Med College of GA, Augusta, Georgia, United States|Dana Farber Cancer Institute StudyCoordinator:CAUY922A2101, Boston, Massachusetts, United States|Washington University School Of Medicine-Siteman Cancer Ctr Dept. of Siteman Cancer Ctr., Saint Louis, Missouri, United States|N…		https://ClinicalTrials.gov/show/NCT00526045
NCT00803556	Clinical Trial of the Combination of Intravenous Alvespimycin (KOS-1022), Trastuzumab With or Without Paclitaxel in Patients With Advanced Solid Tumor Malignancies or Her2 Positive Metastatic Breast Cancer Who Have Previously Failed Trastuzumab Therapy		Completed	No Results Available	Solid Tumor|Breast Cancer	Drug: Alvespimycin|Drug: Trastuzumab|Drug: Paclitaxel	Number of Dose Limiting Toxicities|Summary of Adverse Events, Serious Adverse Events, Deaths and Discontinuations due to Adverse Events|Summary of Clinical Laboratory Abnormalities|AUC of KOS-1022 and its metabolites|Cmax of KOS-1022 and its metabolites|T-Half of KOS-1022 and its metabolites|Expression of Hsp90-client proteins in peripheral blood lymphocytes|Tumor response as assessed by RECIST c…	Bristol-Myers Squibb	All	18 Years and older Â (Adult, Older Adult)	Phase 1	29	Industry	Interventional	Allocation: Non-Randomized|Intervention Model: Parallel Assignment|Masking: None (Open Label)|Primary Purpose: Treatment	CA201-001|KDG 132	January 2006	August 2009	August 2009	2008-12-05		June 27, 2011	Indiana University Melvin & Bren Simon Cancer Center, Indianapolis, Indiana, United States|Memorial Sloan Kettering Cancer Center, New York, New York, United States		https://ClinicalTrials.gov/show/NCT00803556
NCT03383692	Study of DS-8201a for Participants With Advanced Solid Malignant Tumors	DS-8201a: Trastuzumab Deruxtecan	Active, not recruiting	Has Results	Neoplasm Metastasis	Drug: DS-8201a|Drug: Ritonavir|Drug: Itraconazole	Pharmacokinetic Parameter of Maximum (Peak) Observed Serum Concentration (Cmax) Following Treatment With DS-8201a and Ritonavir - Cohort 1|Pharmacokinetic Parameter of Maximum (Peak) Observed Serum Concentration (Cmax) For MAAA-1181a Following Treatment With DS-8201a and Ritonavir - Cohort 1|Pharmacokinetic Parameter of Area Under the Serum Concentration-time Curve Following Treatment With DS-820…	Daiichi Sankyo Co., Ltd.|AstraZeneca|Daiichi Sankyo, Inc.	All	20 Years and older Â (Adult, Older Adult)	Phase 1	40	Industry	Interventional	Allocation: Non-Randomized|Intervention Model: Sequential Assignment|Masking: None (Open Label)|Primary Purpose: Treatment	DS8201-A-A104|173790	January 12, 2018	September 26, 2018	March 2022	2017-12-26	June 14, 2021	June 14, 2021	Hokkaido Cancer Center, Sapporo, Hokkaido, Japan|Hokkaido University Hospital, Sapporo, Hokkaido, Japan|Kobe University Hospital, Kobe, Hyogo, Japan|Hamamatsu University Hospital, Hamamatsu, Shizuoka, Japan|Shizuoka Cancer Center, Nagaizumicho, Shizuoka, Japan|National Cancer Center Hospital, Chuo Ku, Tokyo, Japan|The Cancer Institute Hospital of JFCR, Koto-Ku, Tokyo, Japan|Seoul National Univers…	"Study Protocol and Statistical Analysis Plan", https://ClinicalTrials.gov/ProvidedDocs/92/NCT03383692/Prot_SAP_000.pdf
NCT03890744	ModraDoc006/r in Patients With Breast Cancer	ModraDoc006/r: an oral docetaxel formulation in combination with ritonavir (ModraDoc006/r)	Completed	No Results Available	Metastatic Breast Cancer|Recurrent Breast Cancer	Drug: ModraDoc006/r	The objective response rate (ORR)|The number of CTCAE v.4.03 toxicities during treatment with ModraDoc006/r|The activity data on progression-free survival (PFS) of ModraDoc006/r	Modra Pharmaceuticals	Female	18 Years and older Â (Adult, Older Adult)	Phase 2	12	Industry	Interventional	Allocation: N/A|Intervention Model: Single Group Assignment|Masking: None (Open Label)|Primary Purpose: Treatment	M18DMB	January 30, 2019	February 13, 2020	2020-11-09	March 26, 2019		October 19, 2021	Institut Jules Bordet, Brussels, Belgium|Centre Hospitalier Universitaire de LiĂ¨ge, LiĂ¨ge, Belgium|Odense University Hospital, Odense, Denmark|Hospital Quiron Pozuelo, Madrid, Spain		https://ClinicalTrials.gov/show/NCT03890744
NCT00637637	External-Beam Radiation Therapy With or Without Indinavir and Ritonavir in Treating Patients With Brain Metastases		Unknown status	No Results Available	Cancer	Drug: indinavir sulfate|Drug: ritonavir|Radiation: radiation therapy	Time to treatment failure in the brain (TTF) as determined by the radiological response rate|Overall survival (OS)|Radiological volumetric response to treatment|Local intracranial disease progression at 4 months|Progression-free survival at 6 months|Improvement of symptoms|Time to symptom relapse or symptom progression|Duration of use of steroids|Duration of use of anticonvulsive drugs	Oncology Institute of Southern Switzerland|National Cancer Institute (NCI)	All	Child, Adult, Older Adult	Phase 2	60	Other	Interventional	Allocation: Randomized|Primary Purpose: Treatment	IOSI-RO0402|CDR0000587517	September 2007	June 2009		March 18, 2008		August 12, 2013	Hopital Cantonal Universitaire de Geneve, Geneva, Switzerland|Oncology Institute of Southern Switzerland - Lugano, Lugano, Switzerland|UniversitaetsSpital Zuerich, Zurich, Switzerland		https://ClinicalTrials.gov/show/NCT00637637
